# Supplementary material for: Bacillus amyloliquefaciens promotes cluster root formation of white lupin under low phosphorus by mediating auxin levels
Source: Plant Physiol. 2024 Dec 25;197(2):kiae676. doi: 10.1093/plphys/kiae676 (PMC11831804; doi:10.1093/plphys/kiae676)
Supplement: kiae676_Supplementary_Data [file kiae676_supplementary_data.zip]

Archive with 7 entries (7 files):
- Fig S1 .tif
- Fig S2 .tif
- Fig S3 .tif
- Fig S4 .tif
- Fig S5 .tif
- Fig S6 .tif
- pp.02780.2024-s11.pdf
